# Supplementary material for: Identification and Characterization of Holin-like Protein ORF70 from Cyanophage MaMV-DC
Source: Mar Drugs. 2025 Dec 26;24(1):14. doi: 10.3390/md24010014 (PMC12843271; doi:10.3390/md24010014)
Supplement: Supplementary file 1 [file marinedrugs-24-00014-s001.zip]

Archive with 1 entries (1 files):
- marinedrugs-4022851-supplementary.pdf
